# Supplementary material for: Optical Fiber Ball Resonator Sensor Spectral Interrogation through Undersampled KLT: Application to Refractive Index Sensing and Cancer Biomarker Biosensing
Source: Sensors (Basel). 2021 Oct 10;21(20):6721. doi: 10.3390/s21206721 (PMC8537289; doi:10.3390/s21206721)
Supplement: Supplementary file 1 [file sensors-21-06721-s001.zip]

Archive with 1 entries (1 files):
- sensors-1400201-supplementary.pdf
